# Supplementary material for: Chronic Circadian Disruption and Sleep Restriction Influence Subjective Hunger, Appetite, and Food Preference
Source: Nutrients. 2022 Apr 26;14(9):1800. doi: 10.3390/nu14091800 (PMC9105437; doi:10.3390/nu14091800)
Supplement: Supplementary file 1 [file nutrients-14-01800-s001.zip]

Archive with 1 entries (1 files):
- nutrients-1639145-supplementary.pdf
